# Supplementary material for: When is a causal illusion an illusion? Separating discriminability and bias in human contingency judgements
Source: Q J Exp Psychol (Hove). 2024 Nov 19;78(9):1785–98. doi: 10.1177/17470218241293418 (PMC12335634; doi:10.1177/17470218241293418)
Supplement: sj-csv-1-qjp-10.1177_17470218241293418 – Supplemental material for When is a causal illusion an illusion? Separating discriminability and bias in human contingency judgements [file sj-csv-1-qjp-10.1177_17470218241293418.csv]

Participant	RespDep Gain Correct	RespDep Gain Err	RespDep Loss Correct	RespDep Loss Err	RespDep None Correct	RespDep None Err	RespInd Gain Correct	RespInd Gain Err	RespInd Loss Correct	RespInd Loss Err	RespInd None Correct	RespInd None Err
1	7	12	9	12	11	11	8	12	13	6	8	11
2	14	11	15	8	13	9	9	14	13	9	18	6
3	13	14	8	16	13	8	10	8	12	12	13	12
4	26	1	23	2	17	2	18	5	12	8	18	6
5	17	0	20	1	20	2	23	1	21	1	19	2
6	25	2	19	3	16	3	21	2	20	4	23	1
7	20	0	22	0	17	0	19	1	20	1	22	2
8	17	1	19	0	18	0	13	1	12	3	16	4
9	18	0	26	0	24	1	22	0	23	1	17	2
10	14	12	11	10	12	10	10	10	9	14	15	12
11	16	2	21	0	17	4	21	2	15	5	17	4
12	23	0	22	0	29	0	22	0	24	0	18	1
13	19	1	22	1	25	0	20	1	19	0	25	1
14	1	14	11	13	14	10	13	7	12	7	9	11
15	15	8	8	15	10	13	9	13	17	9	10	12
16	15	7	19	6	12	8	15	13	12	11	8	13
17	1	26	21	2	0	20	22	3	7	13	20	4
18	17	1	19	1	18	1	13	5	19	7	14	4
19	21	3	14	8	22	1	12	10	14	6	10	13
20	10	13	9	14	11	12	12	12	11	14	16	5
21	24	3	9	12	15	7	4	18	15	10	12	10
22	20	0	23	3	15	1	17	2	21	5	14	3
23	9	12	20	5	14	6	17	6	14	7	23	1
24	15	0	20	3	23	0	22	0	18	0	23	0
25	26	0	20	0	20	2	20	1	26	0	24	0
26	7	10	12	6	9	6	9	8	10	13	7	6
27	22	0	15	0	15	1	17	1	14	0	14	0
28	25	0	24	0	23	1	25	0	24	0	22	0
29	21	4	19	3	20	3	10	12	12	13	8	14
30	23	0	23	0	23	4	20	2	20	4	19	1
31	24	1	23	2	23	2	15	7	17	5	20	5
32	22	0	17	0	20	0	25	1	21	0	22	1
33	14	1	14	4	13	6	11	6	10	5	11	6
34	19	2	18	2	19	9	14	9	16	6	22	3
35	25	0	22	0	24	0	22	0	19	1	16	0
36	13	10	13	12	14	12	16	8	12	11	10	13
37	18	0	18	1	20	1	20	0	20	0	16	0
38	16	3	19	4	9	15	10	11	12	10	16	4
39	15	7	12	7	10	11	14	8	14	10	12	14
40	23	0	26	1	25	1	24	0	20	2	21	1
41	20	0	17	1	16	0	13	6	13	5	15	3
42	17	0	19	0	18	0	17	0	19	0	19	0
43	17	1	19	1	17	4	24	3	26	1	18	3
44	24	0	23	0	24	1	21	2	19	1	18	1
45	22	2	17	1	19	1	17	6	18	3	19	4
46	21	4	21	6	16	4	19	1	21	6	19	6
47	21	1	24	1	24	0	23	2	23	0	24	1
48	23	0	26	0	24	0	20	2	20	1	23	0
49	19	6	19	5	17	6	17	4	18	5	19	4
50	20	4	20	3	21	5	14	9	16	6	17	4
51	19	0	20	0	23	0	17	0	20	0	19	1
52	11	12	15	12	11	11	11	8	12	10	12	14
53	20	0	22	4	24	0	25	0	19	3	19	3
54	24	0	21	2	24	1	21	2	19	3	25	2
55	25	0	26	0	25	1	24	0	21	1	20	1
56	18	0	19	0	15	0	20	0	21	0	21	0
57	20	0	26	0	22	3	23	1	23	0	25	1
58	23	0	9	14	12	9	5	16	15	9	19	8
59	22	0	21	0	19	0	19	0	23	0	25	0
60	17	10	12	15	17	6	8	15	11	11	11	11
61	25	1	21	2	21	0	24	1	22	2	24	1
62	25	0	16	5	13	5	14	8	16	8	19	5
63	16	7	17	8	11	14	8	15	14	9	5	20
64	19	8	17	6	15	6	13	8	13	6	9	14
65	20	0	11	1	16	0	22	1	20	0	18	0
66	20	0	16	3	19	0	22	0	18	0	20	1
67	20	0	18	0	27	0	20	0	27	0	21	1
68	24	0	19	2	22	1	19	0	17	7	24	4
69	24	0	20	1	23	0	23	2	20	2	22	2
70	24	3	19	3	19	3	20	3	17	5	17	6
71	18	0	21	0	16	2	17	1	16	2	13	3
72	23	4	19	0	22	0	20	0	19	2	18	2
73	18	6	23	2	22	2	21	1	13	9	19	3
74	20	1	18	0	16	7	14	3	14	7	16	3
75	8	10	10	9	9	15	10	17	17	6	22	6
76	23	0	25	0	23	0	21	3	22	4	17	6
77	16	1	18	2	18	3	22	3	23	2	17	4
78	21	2	17	1	23	2	20	1	21	5	17	4
79	0	22	0	21	0	23	24	2	24	0	23	0
80	21	0	22	0	22	1	25	0	22	1	25	0
81	16	8	13	13	12	10	12	9	12	13	12	9
82	3	22	18	8	19	7	14	7	4	18	8	16
83	21	0	16	5	22	3	20	1	24	0	20	2
84	22	2	16	0	17	3	11	8	14	4	12	5
85	21	0	24	3	25	0	22	2	22	2	21	2
86	15	9	10	13	8	14	11	12	10	15	12	10
87	13	12	15	6	10	13	20	4	15	7	19	5
88	15	9	8	14	7	20	14	12	13	11	12	9
89	20	1	17	0	16	1	24	1	21	2	21	0
90	13	13	13	10	13	12	12	14	9	12	11	12
91	11	10	12	14	11	13	7	14	13	10	16	8
92	26	0	20	1	20	3	12	10	13	8	14	12
93	24	0	21	2	21	2	22	5	25	1	17	4
94	18	0	22	3	22	1	23	0	22	2	24	2
95	21	4	23	4	21	3	3	19	2	21	3	20
96	25	0	24	0	26	0	18	8	20	4	13	6
97	1	22	21	3	14	7	19	2	7	20	12	11
98	12	16	10	11	13	15	13	7	12	12	8	10
99	20	0	25	0	22	0	26	0	23	0	28	0
100	26	0	24	0	19	1	14	3	24	2	19	2
101	10	15	14	10	14	12	9	10	13	10	12	10
102	16	6	6	14	5	20	7	15	18	7	20	5
103	11	9	9	14	15	10	13	15	12	11	10	10
104	27	0	26	0	21	3	15	4	16	3	18	6
105	12	9	13	12	15	8	12	12	13	9	12	12
106	21	0	23	0	23	0	24	0	21	0	22	0
107	12	15	14	10	12	10	8	14	8	15	16	10
108	21	0	22	0	20	2	18	1	24	0	21	0
109	14	9	13	14	13	10	14	8	6	19	13	11
110	16	1	20	2	14	3	14	2	16	4	18	2
111	20	2	20	2	20	3	18	2	20	3	19	2
112	23	0	17	0	24	1	18	2	15	4	21	1
113	8	6	7	5	8	7	7	9	10	7	9	7
114	22	0	23	1	25	0	16	3	18	6	16	4
115	24	2	20	3	24	1	20	3	18	1	24	4
116	11	0	14	0	6	0	4	1	10	0	9	0
117	18	0	23	1	22	1	13	5	24	1	21	0
118	16	0	19	1	20	1	17	1	18	0	20	1
119	22	0	19	1	21	3	18	4	24	0	21	1
120	24	0	24	2	22	0	25	1	21	1	22	2
121	10	10	13	6	7	8	10	5	10	12	5	13
122	12	15	14	10	12	10	9	17	11	13	14	7
123	17	9	15	11	16	12	12	10	13	12	6	11
124	17	0	16	0	18	2	18	0	17	1	20	0
125	9	12	10	10	14	13	9	12	13	10	15	11
126	23	0	21	0	20	1	14	0	22	0	23	0
127	21	0	21	0	22	0	19	1	27	0	28	0
128	12	12	13	10	19	7	7	15	12	13	7	12
129	20	0	15	2	22	0	22	3	21	3	17	4
130	22	2	21	1	20	0	23	1	24	3	24	3
131	17	0	19	0	22	0	20	1	18	2	20	0
132	25	0	24	0	21	0	21	0	30	0	23	0
133	11	13	13	14	13	11	11	9	13	8	13	10
134	26	0	24	0	21	0	23	0	22	0	16	2
135	11	0	17	0	19	0	15	6	17	5	14	5
136	7	15	10	7	10	11	11	11	10	13	13	9
137	15	12	13	7	13	12	9	8	15	9	17	9
138	21	1	17	2	19	3	18	4	23	1	20	0
139	20	1	20	2	23	0	19	2	21	2	18	1
140	23	2	21	0	22	2	19	3	22	1	22	2
141	17	0	17	2	19	2	8	8	17	0	15	4
142	23	2	17	5	23	0	19	2	21	4	23	0
143	15	9	10	13	10	10	12	9	12	12	10	14
144	23	1	27	0	22	0	20	3	21	0	20	2
145	22	1	25	2	20	1	24	2	22	1	24	0
146	14	5	11	9	19	3	15	3	11	9	19	4
147	18	0	17	3	22	1	20	2	19	2	22	0
148	13	11	11	17	13	11	13	8	5	14	12	11
149	17	0	18	2	16	1	14	2	22	0	12	5
150	14	7	6	17	16	9	12	14	12	11	10	16
151	18	3	16	4	12	14	5	20	11	15	14	7
152	10	8	10	14	15	11	12	12	16	11	13	12
153	18	0	24	1	24	0	20	2	21	2	30	2
154	15	10	8	13	9	15	17	6	10	13	14	9
155	27	0	19	1	24	0	26	0	23	1	23	0
156	11	10	15	10	14	11	8	16	14	11	15	9
157	19	5	3	14	13	8	16	7	21	5	17	1
158	15	2	21	1	20	0	16	3	20	3	19	4
159	14	7	9	13	11	11	14	8	10	16	9	17
160	11	9	13	15	16	8	9	13	10	15	12	13
161	19	1	22	0	21	0	24	2	26	1	20	3
162	12	14	12	11	13	9	11	12	10	17	14	9
163	6	0	5	2	6	4	6	4	3	5	5	2
164	8	13	13	11	12	8	16	10	10	10	12	16
165	25	0	17	4	22	3	18	4	11	8	19	3
166	18	1	20	0	20	0	22	1	20	0	22	0
167	13	11	14	9	17	9	6	21	14	7	10	13
168	5	0	5	0	5	1	5	1	6	0	4	0
169	23	2	17	3	18	7	18	4	17	7	21	7
170	9	15	12	13	16	9	9	15	11	13	10	7
171	26	0	18	0	24	0	23	0	19	0	24	0
172	21	0	17	5	16	1	21	1	15	0	18	4
173	6	14	15	9	12	14	11	13	12	13	13	12
174	19	0	21	1	19	1	19	2	19	2	21	1
175	10	11	15	12	13	9	12	11	11	10	15	10
176	22	0	19	0	25	1	20	1	26	0	25	0
177	25	0	20	1	23	1	19	3	26	0	25	1
178	22	4	12	9	16	1	18	7	14	8	9	9
179	15	3	18	2	16	4	17	4	19	3	18	5
180	22	0	24	1	26	0	24	0	23	0	24	0
181	23	1	24	1	24	1	14	5	21	4	20	1
182	2	7	8	5	3	5	4	6	2	5	6	6
183	26	0	25	0	20	1	23	0	26	0	23	0
184	2	16	6	21	18	8	12	11	13	11	11	15
185	4	3	5	1	5	8	3	4	7	4	6	7
186	18	6	8	10	13	12	8	15	15	10	11	8
187	21	0	26	1	22	0	17	4	19	1	19	4
188	21	2	22	1	25	2	16	5	18	6	19	2
189	18	4	9	10	14	13	14	8	12	10	11	11
190	4	18	11	11	16	11	16	10	2	17	9	14
191	16	9	13	10	15	9	10	13	9	15	11	14
192	17	0	20	4	19	1	18	9	15	3	12	6
193	25	1	19	1	26	1	20	3	21	3	22	2
194	16	6	19	5	4	16	4	18	8	14	21	8
195	16	0	11	1	16	0	12	2	10	2	14	3
196	22	1	23	0	20	3	24	2	18	4	20	2
197	25	0	18	2	21	2	20	2	15	2	22	0
198	13	10	9	17	10	13	15	8	8	14	9	18
199	9	15	12	10	17	9	11	9	14	11	10	17
200	10	12	12	13	10	13	10	15	12	14	9	14
201	14	3	16	3	12	6	14	5	18	5	19	4
202	22	5	16	7	18	5	21	3	20	3	23	1
203	13	6	16	3	17	7	14	11	9	13	17	8
204	23	0	19	2	24	0	22	1	23	1	22	2
205	17	2	20	0	25	0	21	2	20	1	16	0
206	21	0	21	0	20	0	17	1	19	0	25	0
207	13	3	18	2	21	2	16	7	16	2	16	8
208	7	8	7	7	6	8	4	5	6	6	5	9
209	10	15	10	12	12	14	13	8	10	17	13	10
210	19	2	24	2	16	2	19	4	12	5	19	4
211	22	0	24	0	24	1	23	0	19	0	25	1
212	11	10	14	5	15	9	11	13	5	12	16	13
213	17	7	10	9	15	10	10	10	17	10	9	15
214	15	0	14	0	14	1	14	1	12	1	10	1
215	24	1	14	0	16	0	19	2	16	2	17	3
216	4	6	6	4	3	7	4	5	2	6	3	2
217	18	5	16	3	16	8	19	4	18	7	21	6
218	17	0	22	1	24	1	20	3	22	3	20	1
219	19	0	23	1	22	1	23	0	20	2	22	1
220	19	0	24	3	19	1	23	3	28	0	24	0
221	17	0	22	1	22	3	17	5	18	6	18	5
222	21	3	15	6	20	4	13	9	15	7	20	6
223	22	0	24	1	16	2	20	2	23	2	22	0
224	25	4	24	3	20	1	20	4	17	3	17	6
225	11	7	15	8	14	11	12	11	14	11	11	14
226	23	0	25	0	18	1	24	1	22	0	24	0
227	17	2	16	2	12	2	18	1	16	2	15	1
228	7	17	10	13	10	11	16	7	17	8	15	8
229	10	12	9	6	8	11	9	14	12	11	11	7
230	23	0	17	0	25	0	22	0	19	0	27	1
231	14	10	11	12	13	12	11	14	10	13	14	10
232	18	5	18	5	15	10	12	7	9	13	5	17
233	13	11	7	16	5	14	14	11	9	13	14	12
234	20	1	27	1	26	0	20	1	23	0	20	1
235	9	12	9	14	13	15	8	14	15	9	10	11
236	13	11	13	9	8	17	7	16	7	16	13	9
237	22	2	22	1	20	3	23	2	23	4	15	7
238	11	10	14	13	10	15	11	13	7	15	14	11
239	25	0	21	0	22	0	22	1	23	1	23	1
240	1	24	1	24	1	19	23	1	23	1	20	1
241	21	1	15	6	20	2	20	2	17	4	10	6
242	7	14	14	10	15	7	17	5	12	14	12	12
243	17	0	18	3	18	3	17	3	20	2	16	2
244	15	3	17	4	16	5	11	6	18	6	15	3
245	25	0	25	1	22	0	18	2	23	2	25	1
246	18	4	19	6	19	5	13	9	21	3	17	5
247	29	0	24	0	22	0	18	2	23	1	23	2
248	24	0	24	0	28	0	22	0	22	0	24	0
249	22	0	28	0	22	1	25	0	19	0	19	1
250	27	1	24	1	20	2	22	4	15	2	19	2
251	19	0	14	0	20	0	23	0	17	1	15	0
252	21	1	22	1	25	0	22	0	21	1	24	1
253	25	2	23	2	19	1	19	5	23	2	19	4
254	13	13	12	10	13	16	11	12	12	9	10	13
255	26	0	21	0	18	0	17	1	22	1	23	0
256	23	0	23	3	22	1	21	5	22	1	22	1
257	11	10	18	8	16	8	10	8	13	9	15	13
258	12	10	14	9	11	10	6	18	14	14	7	14
259	25	0	19	1	30	0	20	5	23	2	16	3
260	12	13	12	15	10	13	13	11	10	13	10	10
261	5	15	14	10	8	8	7	12	13	9	14	7
262	25	0	16	1	19	0	13	1	21	0	18	0
263	17	3	14	0	22	0	17	1	21	1	18	0
264	21	0	19	0	22	0	19	0	23	0	20	0
265	15	11	12	11	14	10	11	12	9	12	10	12
266	12	11	12	12	12	9	12	9	10	16	10	14
267	13	14	14	8	14	8	9	16	9	14	12	13
268	13	12	13	11	11	11	9	13	11	12	12	10
269	23	1	23	1	22	2	21	0	18	3	17	1
270	14	1	15	3	17	3	12	4	13	5	16	4
271	22	0	23	0	20	1	22	0	20	0	20	1
272	22	0	21	0	22	0	20	1	19	0	19	0
273	22	0	28	2	17	2	22	2	23	3	22	1
274	12	10	15	8	9	13	10	14	14	11	10	10
275	20	4	25	0	21	4	17	4	22	1	19	2
276	4	19	9	18	7	13	16	5	23	5	14	11
277	23	1	24	0	22	1	20	5	18	3	25	2
278	18	0	22	0	23	0	20	1	14	2	20	4
279	20	3	23	0	19	5	23	3	13	5	17	2
280	11	15	10	13	12	13	12	15	11	8	11	13
281	16	7	12	11	13	15	9	14	12	12	13	10
282	10	10	14	4	18	7	20	4	15	4	16	7
283	26	1	24	0	27	1	17	3	19	1	25	0
284	26	1	21	4	18	3	18	4	20	1	22	1
285	16	1	11	5	8	2	16	6	18	5	12	7
286	11	14	11	10	15	13	13	10	11	11	15	10
287	24	1	22	0	21	1	24	1	23	1	20	1
288	17	0	22	0	24	1	19	1	20	0	19	1
289	18	0	27	1	24	0	20	1	19	0	19	0
290	9	13	14	9	15	10	10	10	14	9	15	6
291	11	11	12	13	12	12	11	13	14	12	10	8
292	15	4	13	8	18	3	16	5	16	5	20	6
293	9	1	9	0	7	0	5	1	8	1	7	2
294	16	1	19	4	13	5	14	9	13	2	18	0
295	12	12	12	9	12	11	9	9	10	12	11	10
296	18	4	20	6	22	1	23	4	18	7	16	5
297	15	2	18	3	13	4	15	4	17	3	15	4
298	18	2	19	1	14	4	8	11	12	7	16	7
299	16	8	9	14	11	10	18	8	11	11	12	11
300	17	0	21	0	22	0	25	1	23	0	20	0
301	14	10	12	10	8	12	14	9	17	10	11	12
302	20	0	22	0	20	1	19	2	22	1	25	2
303	16	10	14	9	13	6	6	12	10	16	11	16
304	19	0	26	1	20	1	24	0	20	2	20	1
305	14	1	15	1	19	1	22	3	14	2	15	2
306	23	0	23	1	21	0	23	1	19	1	22	0
307	7	15	12	13	13	12	15	10	8	10	15	9
308	20	0	21	1	22	2	17	8	18	5	14	6
309	21	0	25	1	19	1	22	0	24	2	23	1
310	12	10	9	10	13	7	11	17	18	8	10	9
311	25	0	25	0	23	0	20	3	23	0	19	1
312	13	11	5	19	12	15	12	9	13	7	15	8
313	20	1	22	5	19	2	18	3	20	2	24	3
314	18	0	16	1	22	0	15	2	11	2	16	1
315	15	10	14	11	13	9	10	13	15	8	9	12
316	25	0	18	1	23	0	20	0	21	1	20	0
317	25	0	23	2	19	1	17	1	19	1	23	3
318	16	5	11	12	8	16	9	17	11	11	13	10
319	21	3	19	7	20	2	21	5	21	2	18	5
320	6	19	7	12	12	11	9	16	10	13	16	13
321	11	11	15	7	14	9	11	15	6	17	16	7
322	26	1	17	3	18	1	22	1	17	3	21	3
323	16	9	12	9	10	15	10	15	7	17	11	13
324	13	0	9	1	14	0	6	3	11	2	13	2
325	10	10	6	13	11	16	14	7	10	13	10	11
326	8	17	11	8	11	10	15	11	13	12	14	9
327	25	0	17	3	26	2	19	1	22	0	23	1
328	21	0	25	1	20	0	21	1	22	2	20	1
329	24	0	21	0	23	0	24	1	18	2	23	3
330	12	7	10	9	20	4	9	13	8	16	15	11
331	19	1	23	0	25	0	17	1	22	2	22	2
332	21	1	22	1	26	0	19	0	22	0	25	2
333	26	2	23	1	15	4	16	5	17	9	17	4
334	6	1	4	1	7	2	6	2	7	1	4	1
335	25	2	24	0	21	2	14	8	22	2	18	6
336	15	8	14	13	11	11	8	17	15	9	12	11
337	13	3	19	5	22	6	13	9	10	9	18	7
338	17	3	21	6	20	1	5	17	15	11	13	10
339	23	0	23	0	25	0	25	0	22	0	21	0
340	12	12	14	11	9	12	13	9	14	11	12	10
341	10	10	7	11	14	8	9	9	11	10	12	13
342	18	0	22	0	20	0	22	1	22	1	28	0
343	4	17	6	16	5	15	12	6	9	11	13	11
344	20	0	15	5	19	1	20	4	23	1	19	2
345	24	0	14	8	19	1	20	3	17	1	19	3
346	20	0	15	1	24	0	20	0	21	2	26	0
347	10	16	8	15	10	14	12	14	12	7	9	12
348	15	10	13	11	11	15	10	11	12	13	11	12
349	18	2	25	1	23	1	24	2	22	0	25	1
350	21	0	28	0	24	0	23	0	24	0	24	0
351	3	2	2	3	1	3	5	3	2	5	3	1
352	8	0	7	0	11	0	7	1	6	0	6	1
353	22	0	17	6	19	3	14	7	13	4	10	9
354	18	1	18	0	17	1	14	6	14	6	13	6
355	9	13	11	14	6	14	13	11	12	12	8	16
356	11	15	14	7	8	15	5	18	13	10	15	8
357	14	11	10	12	12	7	12	11	15	11	9	15
358	16	10	12	12	13	11	9	15	9	15	10	12
359	13	10	10	17	12	15	11	12	10	9	12	13
360	23	0	20	2	22	1	24	1	19	2	23	2
361	12	9	18	8	6	16	9	13	13	8	10	17
362	14	11	8	11	10	12	13	14	14	13	15	9
363	20	5	10	8	17	7	11	11	19	5	16	10
364	16	2	17	1	18	0	22	1	23	1	21	2
365	11	10	9	13	14	11	13	14	6	20	13	10
366	25	0	20	0	23	0	25	2	20	2	25	2
367	14	10	12	13	12	8	14	15	10	12	11	13
368	15	6	17	7	11	12	13	12	13	14	9	15
369	9	0	8	0	8	0	11	0	9	0	9	1
370	9	13	14	12	9	9	14	10	14	10	11	14
371	18	0	21	0	24	1	24	0	24	0	27	0
